# Supplementary material for: Divergence at the edges: peripatric isolation in the montane spiny throated reed frog complex
Source: BMC Evol Biol. 2015 Jul 1;15:128. doi: 10.1186/s12862-015-0384-3 (PMC4487588; doi:10.1186/s12862-015-0384-3)
Supplement: Additional file 1: Table S1. — List of specimens analyzed including locality and genbank accession numbers for all loci. [file 12862_2015_384_MOESM1_ESM.xls]

## Sheet: Sheet1
Museum ID	Species	Locality	Mountain Block	Country	collector	date	latitude	longitude	altitude (m)	Genbank numbers
FMNH 274310	Hyperolius burgessi	Magorotto	East Usambaras	Tanzania	Lucinda P. Lawson	2006-04-18	-5.1133	38.7526	740	HM772259, HM772258, HM772152, HM772151, HM772214, KR106225
FMNH 274311	Hyperolius burgessi	Magorotto	East Usambaras	Tanzania	Lucinda P. Lawson	2006-04-18	-5.1133	38.7526	740	HM772261, HM772260, HM772154, HM772153, HM772215, KR106226
FMNH 274312	Hyperolius burgessi	Magorotto	East Usambaras	Tanzania	Lucinda P. Lawson	2006-04-18	-5.1133	38.7526	740	HM772263, HM772262, HM772156, HM772155, HM772216, KR106227
FMNH 274313	Hyperolius burgessi	Magorotto	East Usambaras	Tanzania	Lucinda P. Lawson	2006-04-18	-5.1133	38.7526	740	HM772265, HM772264, HM772158, HM772157, HM772217, KR106228
FMNH 274314	Hyperolius burgessi	Magorotto	East Usambaras	Tanzania	Lucinda P. Lawson	2006-04-18	-5.1133	38.7526	740	HM772267, HM772266, HM772160, HM772159, HM772218, KR106229
FMNH 274320	Hyperolius burgessi	Nilo Nature Reserve	East Usambaras	Tanzania	Lucinda P. Lawson	2006-04-13	-4.89595	38.6414	1192	HM772249, HM772248, HM772142, HM772141, HM772209, KR106220
FMNH 274321	Hyperolius burgessi	Nilo Nature Reserve	East Usambaras	Tanzania	Lucinda P. Lawson	2006-04-13	-4.89595	38.6414	1192	HM772251, HM772250, HM772144, HM772143, HM772210, KR106221
FMNH 274322	Hyperolius burgessi	Nilo Nature Reserve	East Usambaras	Tanzania	Lucinda P. Lawson	2006-04-13	-4.89595	38.6414	1192	HM772253, HM772252, HM772146, HM772145, HM772211, KR106222
FMNH 274323	Hyperolius burgessi	Nilo Nature Reserve	East Usambaras	Tanzania	Lucinda P. Lawson	2006-04-13	-4.89595	38.6414	1192	HM772255, HM772254, HM772148, HM772147, HM772212, KR106223
FMNH 274324	Hyperolius burgessi	Nilo Nature Reserve	East Usambaras	Tanzania	Lucinda P. Lawson	2006-04-13	-4.89595	38.6414	1192	HM772257, HM772256, HM772150, HM772149, HM772213, KR106224
FMNH 274482	Hyperolius burgessi	Nguru Disanga	Nguru	Tanzania	Breda Zimkus	2007-04-22	-6.01992	37.5293	969	HM772166, HM772165, HM772227, KR106238, KR106262
FMNH 274483	Hyperolius burgessi	Nguru Disanga	Nguru	Tanzania	Breda Zimkus	2007-04-22	-6.01992	37.5293	969	HM772271, HM772270, HM772168, HM772167, HM772228, KR106239
FMNH 274484	Hyperolius burgessi	Nguru Disanga	Nguru	Tanzania	Breda Zimkus	2007-04-22	-6.01992	37.5293	969	HM772273, HM772272, HM772182, HM772181, HM772229, KR106240
MTSN 8238	Hyperolius burgessi	Nguru South (Pemba)	Nguru	Tanzania	Michele Menegon	11/10/04	-6.03044	37.5256	1000	HM772170, HM772169, HM772219, KR106233, KR106259
MTSN 8259	Hyperolius burgessi	Nguru South (Pemba)	Nguru	Tanzania	Michele Menegon	11/10/04	-6.03044	37.5256	1000	HM772275, HM772274, HM772174, HM772173, HM772221, KR106235
MTSN 8260	Hyperolius burgessi	Nguru South (Pemba)	Nguru	Tanzania	Michele Menegon	11/10/04	-6.03044	37.5256	1000	HM772277, HM772276, HM772176, HM772175, HM772222, KR106236
MTSN 8265	Hyperolius burgessi	Nguru South (Pemba)	Nguru	Tanzania	Michele Menegon	11/10/04	-6.03044	37.5256	1000	HM772279, HM772278, HM772223
MTSN 8271	Hyperolius burgessi	Nguru South (Pemba)	Nguru	Tanzania	Michele Menegon	11/10/04	-6.03044	37.5256	1000	HM772281, HM772280, HM772224
MTSN 8273	Hyperolius burgessi	Nguru South (Pemba)	Nguru	Tanzania	Michele Menegon	11/10/04	-6.03044	37.5256	1000	HM772283, HM772282, HM772180, HM772179, HM772225, KR106237
FMNH 274258	Hyperolius burgessi	Uluguru North Nature Reserve	Uluguru	Tanzania	Lucinda P. Lawson	2007-04-21	-6.94144	37.7192	980	HM772269, HM772268, HM772162, HM772161, HM772230, KR106241
FMNH 274259	Hyperolius burgessi	Uluguru North Nature Reserve	Uluguru	Tanzania	Lucinda P. Lawson	2007-04-21	-6.94144	37.7192	980	HM772164, HM772163, HM772231, KR106242
MTSN 8240	Hyperolius burgessi	Nguru South (Pemba)	Nguru	Tanzania	Michele Menegon	unk	-6.03037	37.5257	1000	KR106234, KR106260, KR106270
MTSN 8267	Hyperolius burgessi	Nguru South (Pemba)	Nguru	Tanzania	Michele Menegon	unk	-6.03037	37.5257	1000	KR106289, KR106261, KR106271
MTSN 7453	Hyperolius davenporti	Sakara nyumo FR, Livingstone	Southern Highlands	Tanzania	Michele Menegon and Simon Loader	2010-11-28	-9.8389	34.6078		KR106252, KR106290, KR106267, KR106272
FMNH 274290	Hyperolius minutissimus	Ivalla River	Udzungwa	Tanzania	Lucinda P. Lawson	2007-03-21	-8.3295	35.94	1950	HM772299, HM772298, HM772246, HM772190, HM772189, KR106243
MCZ DK R771421	Hyperolius minutissimus	Kihanga, Uzungwa Scarp F.R.	Udzungwa	Tanzania	Arne Schiotz	n/a	n/a	n/a		KR106257, KR106294, KR106269, KR106277
MUSE 11023	Hyperolius minutissimus	Kihanga, Uzungwa Scarp F.R.	Udzungwa	Tanzania	Michele Menegon and Simon Loader	11/14/14	-8.37333	35.97861	1800	KR106253, KR106291, KR106273
MUSE 11024	Hyperolius minutissimus	Kihanga, Uzungwa Scarp F.R.	Udzungwa	Tanzania	Michele Menegon and Simon Loader	11/14/14	-8.37333	35.97861	1800	KR106254, KR106292, KR106274
MUSE 11026	Hyperolius minutissimus	Kihanga, Uzungwa Scarp F.R.	Udzungwa	Tanzania	Michele Menegon and Simon Loader	11/14/14	-8.37333	35.97861	1800	KR106255, KR106293, KR106275
MUSE 11028	Hyperolius minutissimus	Kihanga, Uzungwa Scarp F.R.	Udzungwa	Tanzania	Michele Menegon and Simon Loader	11/14/14	-8.37333	35.97861	1800	KR106256, KR106268, KR106276
FMNH 274894	Hyperolius spinigularis	Chisambo - Type Locality	Mulanje	Malawi	Lucinda P. Lawson	2009-02-12	-16.0483	35.7108	671	HM772293, HM772292, HM772206, HM772205, HM772233, KR106251
FMNH 274943	Hyperolius spinigularis	Chisambo - Type Locality	Mulanje	Malawi	Lucinda P. Lawson	2009-02-12	-16.0483	35.7108	671	HM772194, HM772193, HM772234, KR106245, KR106264
FMNH 274944	Hyperolius spinigularis	Chisambo - Type Locality	Mulanje	Malawi	Lucinda P. Lawson	2009-02-12	-16.0483	35.7108	671	HM772196, HM772195, HM772235, KR106246, KR106265
FMNH 274945	Hyperolius spinigularis	Chisambo - Type Locality	Mulanje	Malawi	Lucinda P. Lawson	2009-02-12	-16.0483	35.7108	671	HM772285, HM772284, HM772198, HM772197, HM772236, KR106247
FMNH 274947	Hyperolius spinigularis	Chisambo - Type Locality	Mulanje	Malawi	Lucinda P. Lawson	2009-02-12	-16.0483	35.7108	671	HM772287, HM772286, HM772200, HM772199, HM772238, KR106248
FMNH 274949	Hyperolius spinigularis	Chisambo - Type Locality	Mulanje	Malawi	Lucinda P. Lawson	2009-02-12	-16.0483	35.7108	671	HM772202, HM772201, HM772240, KR106249, KR106266
FMNH 274950	Hyperolius spinigularis	Chisambo - Type Locality	Mulanje	Malawi	Lucinda P. Lawson	2009-02-12	-16.0483	35.7108	671	HM772291, HM772290, HM772204, HM772203, HM772241, KR106250
MVZ 266050	Hyperolius spinigularis	Mount Namuli	Mount Namuli	Mozambique	Daniel Portik	2011-08-11	-15.3843	37.072	1287	KR106258, KR106295, KR106278
FMNH 274287	Hyperolius tanneri	Mazumbai	West Usambaras	Tanzania	Lucinda P. Lawson	2007-03-10	-4.82912	38.5127	1381	HM772184, HM772183, HM772243, KR106230
FMNH 274288	Hyperolius tanneri	Mazumbai	West Usambaras	Tanzania	Lucinda P. Lawson	2007-03-10	-4.82912	38.5127	1381	HM772295, HM772294, HM772186, HM772185, HM772244, KR106231
FMNH 274289	Hyperolius tanneri	Shume Magamba FR	West Usambaras	Tanzania	Lucinda P. Lawson	2007-03-13	-4.74783	38.2974	1642	HM772297, HM772296, HM772188, HM772187, HM772245, KR106232
KMH 36053	Hyperolius ukwiva	Ukwiva Forest	Rubeho	Tanzania	Frontier Tanzania	1/?/09	-7.045	36.65	no data	KR106244, HM772247, HM772300, HM772207, HM772301, HM772208
Outgroup Taxa (mtDNA tree for monophyly)
FMNH 274940	Hyperolius kivuensis	Namizimu Reserve	Namizimu	Malawi	Lucinda P. Lawson	2009-02-08	-14.2439	35.3922	1086	KR106285
genbank AB777218	Hyperolius marmoratus	n/a	n/a	n/a	n/a	n/a	n/a	n/a	n/a	AB777218
FMNH 274326	Hyperolius argus	Mtai	East Usambara	Tanzania	Lucinda P. Lawson	2006-04-15	-4.82645	38.7882	748	KR106283
FMNH 274466	Hyperolius substriatus	Nilo	East Usambara	Tanzania	Lucinda P. Lawson	2006-04-13	-4.89595	38.6414	1192	HM772677, HM772771, HM772497, HM772498, HM772772
FMNH 274957	Hyperolius tuberilingus	Chisambo	Mulanje	Malawi	Lucinda P. Lawson	2010-02-12	-16.0483	35.7108	671	KR106287
FMNH 274820	Kassina maculata	Lujere	Mulanje	Malawi	Lucinda P. Lawson	2009-02-13	-16.0137	35.6517	701	KR106284
FMNH 274327	Hyperolius mitchelli	Mtai	East Usambara	Tanzania	Lucinda P. Lawson	2006-04-15	-4.82645	38.7882	748	HM772448, HM772380, HM772312, HM772381, HM772313
FMNH 275072	Hyperolius nasutus	Chisambo	Mulanje	Malawi	Lucinda P. Lawson	2010-02-12	-16.0483	35.7108	671	KR106286
FMNH 274376	Hyperolius parkeri	Magorotto	East Usambara	Tanzania	Lucinda P. Lawson	2006-04-18	-5.1133	38.7526	740	KR106281
FMNH 274428	hyperolius pictus	Dabaga	Udzungwa	Tanzania	Lucinda P. Lawson	2006-04-29	-8.09955	35.8985	1900	KR106282
FMNH 274302	Hyperolius pseudoargus	Dabaga	Udzungwa	Tanzania	Lucinda P. Lawson	2006-04-30	-8.12058	35.8997	1879	KR106280
FMNH 275131	Hyperolius quinquevittatus	Vipya, Dam 2	Vipya	Malawi	Lucinda P. Lawson	2009-01-29	-11.6981	33.9498	1287	KR106288
MW 7782	Hyperolius rubrovermiculatus	Buda Forest	Shimba Hills	Kenya	S. Loader, M. Wilkinson, P. Malonza	2013-01-17	-4.44347	39.4224	35	KR106279
GPS only localities
	Hyperolius burgessi	Amani Nature Reserve	East Usambaras	Tanzania	Frontier Tanzania	n/a	-5.11667	38.5667		GPS only
	Hyperolius burgessi	Amani Nature Reserve	East Usambaras	Tanzania	Frontier Tanzania	n/a	-5.1009	38.63		GPS only
	Hyperolius burgessi	Kwamkoro, Amani Nature Reserve	East Usambaras	Tanzania	Frontier Tanzania	n/a	-5.16667	38.6		GPS only
BM2002.665	Hyperolius burgessi	Nilo Nature Reserve	East Usambaras	Tanzania	Frontier Tanzania	n/a	-4.86667	38.6333		GPS only
BM2002.666	Hyperolius burgessi	Nilo Nature Reserve	East Usambaras	Tanzania	Frontier Tanzania	n/a	-4.883	38.617		GPS only
BM2005.1493	Hyperolius burgessi	Nilo Nature Reserve	East Usambaras	Tanzania	Frontier Tanzania	n/a	-5.883	38.617		GPS only
	Hyperolius minutissimus	Njombe	Southern Highlands	Tanzania	Arne Schiotz	n/a	-9.30394	34.6907		GPS only
	Hyperolius minutissimus	Dabaga-kilosa	Udzungwa	Tanzania	Arne Schiotz	n/a	-9.33321	34.6245		GPS only
	Hyperolius minutissimus	Dabaga-kilosa	Udzungwa	Tanzania	Arne Schiotz		-8.16667	35.8333		GPS only
	Hyperolius minutissimus	Kaselamgunda, Uzungwa Scarp	Udzungwa	Tanzania	Elena Tonelli	2013-2014	-8.29796	35.9993		GPS only
	Hyperolius minutissimus	Kaselamgunda, Uzungwa Scarp	Udzungwa	Tanzania	Elena Tonelli	2013-2014	-8.29647	35.9984		GPS only
	Hyperolius minutissimus	Kaselamgunda, Uzungwa Scarp	Udzungwa	Tanzania	Elena Tonelli	2013-2014	-8.28644	35.9968		GPS only
